# Supplementary material for: Bifidobacterium longum subsp. infantis CECT 7210 Reduces Inflammatory Cytokine Secretion in Caco-2 Cells Cultured in the Presence of Escherichia coli CECT 515
Source: Int J Mol Sci. 2022 Sep 16;23(18):10813. doi: 10.3390/ijms231810813 (PMC9503999; doi:10.3390/ijms231810813)
Supplement: Supplementary file 1 [file ijms-23-10813-s001.zip]

Archive with 1 entries (1 files):
- ijms-1872445-supplementary.pdf
